# Supplementary material for: Crystal structure of N′-hy­droxy­pyrimidine-2-carboximidamide
Source: Acta Crystallogr Sect E Struct Rep Online. 2014 Sep 13;70(Pt 10):o1107–8. doi: 10.1107/S1600536814020285 (PMC4257198; doi:10.1107/S1600536814020285)
Supplement: Supplementary file 1 [file e-70-o1107-sup1.cif]

##############################################################################
#                                                                            #
# This CIF contains the data in a paper accepted for publication in          #
# Acta Crystallographica Section E. It conforms to the requirements of       #
# Notes for Authors for Acta Crystallographica Section E, and has been       #
# peer reviewed under the auspices of the IUCr Commission on Journals.       #
#                                                                            #
# Full details of the Crystallographic Information File format               #
# are given in the paper "The Crystallographic Information File (CIF):       #
# a New Standard Archive File for Crystallography" by S. R. Hall, F. H.      #
# Allen and I. D. Brown [Acta Cryst. (1991), A47, 655-685].                  #
#                                                                            #
# The current version of the core CIF dictionary is obtainable from          #
# ftp://ftp.iucr.org/pub/cif_core.dic.                                       #
#                                                                            #
# Software is freely available for graphical display of the structure(s)     #
# in this CIF. For information consult the CIF software page                 #
# http://www.iucr.org/resources/cif/software.                                #
#                                                                            #
# This file may be used for bona fide research purposes within the           #
# scientific community so long as proper attribution is given to the journal # 
# article from which it was obtained.                                        #
#                                                                            #
##############################################################################
data_global
_audit_creation_method     'form.cif (version 2.0)'
_journal_data_validation_number     ?
_journal_date_recd_electronic     2014-09-07
_journal_date_accepted     2014-09-09
_journal_name_full     'Acta Crystallographica, Section E'
_journal_year     2014
_journal_volume     70
_journal_issue     10
_journal_page_first     o1107
_journal_page_last     o1108
_journal_paper_category     HO
_journal_paper_doi     10.1107/S1600536814020285
_journal_coeditor_code     SJ5423
_publ_contact_author_name     'Packianathan Thomas Muthiah'
_publ_contact_author_address
;
      School of Chemistry
      Bharathidasan University
      Tiruchirappalli 620 024
      Tamil Nadu, India
;
_publ_contact_author_email     'tommtrichy@yahoo.co.in'
_publ_contact_author_fax     '0431-2407045'
_publ_contact_author_phone     '0431-2407053'
_publ_section_title
;
Crystal structure of <i>N</i>'-hydroxypyrimidine-2-carboximidamide
;
loop_
    _publ_author_name
    _publ_author_footnote
    _publ_author_address
    'Nithianantham Jeeva Jasmine' ?
;
School of Chemistry
Bharathidasan University
Tiruchirappalli 620 024
Tamil Nadu, India
;
    'Packianathan Thomas Muthiah' ?
;
School of Chemistry
Bharathidasan University
Tiruchirappalli 620 024
Tamil Nadu, India
;
    'Nithianantham Stanley' ?
;
School of Chemistry
Bharathidasan University
Tiruchirappalli 620 024
Tamil Nadu, India
;
data_I
_database_code_depnum_ccdc_archive 'CCDC 1018015'
_audit_creation_method     SHELXL-97
_chemical_name_systematic
;
<i>N</i>'-Hydroxypyrimidine-2-carboximidamide
;
_chemical_name_common     ?
_chemical_formula_moiety     'C5 H6 N4 O'
_chemical_formula_sum     'C5 H6 N4 O'
_chemical_formula_iupac     'C5 H6 N4 O'
_chemical_formula_weight     138.14
_chemical_melting_point     ?
_symmetry_cell_setting     monoclinic
_symmetry_space_group_name_H-M     'P 21/c'
_symmetry_space_group_name_Hall     '-P 2ybc'
loop_
    _symmetry_equiv_pos_as_xyz
    'x, y, z'
    '-x, y+1/2, -z+1/2'
    '-x, -y, -z'
    'x, -y-1/2, z-1/2'
_cell_length_a     7.4066(7)
_cell_length_b     8.0165(8)
_cell_length_c     10.2200(9)
_cell_angle_alpha     90.00
_cell_angle_beta     101.888(6)
_cell_angle_gamma     90.00
_cell_volume     593.80(10)
_cell_formula_units_Z     4
_cell_measurement_reflns_used     1905
_cell_measurement_theta_min     2.81
_cell_measurement_theta_max     29.89
_cell_measurement_temperature     100.0(10)
_exptl_crystal_description     'plate'
_exptl_crystal_colour     'colourless'
_exptl_crystal_size_max     0.62
_exptl_crystal_size_mid     0.17
_exptl_crystal_size_min     0.08
_exptl_crystal_density_diffrn     1.545
_exptl_crystal_density_meas     ?
_exptl_crystal_density_method     'not measured'
_exptl_crystal_F_000     288
_exptl_absorpt_coefficient_mu     0.116
_exptl_absorpt_correction_type     multi-scan
_exptl_absorpt_process_details     '(<i>SADABS</i>; Bruker, 2009)'
_exptl_absorpt_correction_T_min     0.9312
_exptl_absorpt_correction_T_max     0.9903
_exptl_special_details
;
The crystal was placed in the cold stream of an Oxford Cryosystems Cobra
open-flow nitrogen cryostat operating at 100.0 (1) K.
;
_diffrn_ambient_temperature     100.0(10)
_diffrn_radiation_type     MoK\a
_diffrn_radiation_wavelength     0.71073
_diffrn_radiation_source     'fine-focus sealed tube'
_diffrn_radiation_monochromator     graphite
_diffrn_measurement_device_type
;
Bruker SMART APEXII CCD area-detector
;
_diffrn_measurement_method     '\f and \w scans'
_diffrn_detector_area_resol_mean     ?
_diffrn_reflns_number     4073
_diffrn_reflns_av_R_equivalents     0.0473
_diffrn_reflns_av_sigmaI/netI     0.0475
_diffrn_reflns_theta_min     2.81
_diffrn_reflns_theta_max     25.00
_diffrn_reflns_theta_full     25.00
_diffrn_measured_fraction_theta_max     0.985
_diffrn_measured_fraction_theta_full     0.985
_diffrn_reflns_limit_h_min     -8
_diffrn_reflns_limit_h_max     8
_diffrn_reflns_limit_k_min     -9
_diffrn_reflns_limit_k_max     8
_diffrn_reflns_limit_l_min     -12
_diffrn_reflns_limit_l_max     12
_refine_special_details
;
Refinement of <i>F</i>^2^ against ALL reflections. The weighted <i>R</i>-factor
<i>wR</i> and goodness of fit <i>S</i> are based on <i>F</i>^2^, conventional
<i>R</i>-factors <i>R</i> are based on <i>F</i>, with <i>F</i> set to zero for
negative <i>F</i>^2^. The threshold expression of <i>F</i>^2^ >
\s(<i>F</i>^2^) is used only for calculating <i>R</i>-factors(gt) <i>etc</i>.
and is not relevant to the choice of reflections for refinement.
<i>R</i>-factors based on <i>F</i>^2^ are statistically about twice as large
as those based on <i>F</i>, and <i>R</i>- factors based on ALL data will be
even larger.
;
_reflns_number_total     1030
_reflns_number_gt     831
_reflns_threshold_expression     I>2\s(I)
_refine_ls_structure_factor_coef     Fsqd
_refine_ls_matrix_type     full
_refine_ls_R_factor_all     0.0673
_refine_ls_R_factor_gt     0.0537
_refine_ls_wR_factor_gt     0.1630
_refine_ls_wR_factor_ref     0.1805
_refine_ls_goodness_of_fit_ref     1.129
_refine_ls_restrained_S_all     1.129
_refine_ls_number_reflns     1030
_refine_ls_number_parameters     103
_refine_ls_number_restraints     0
_refine_ls_hydrogen_treatment     mixed
_refine_ls_weighting_scheme     calc
_refine_ls_weighting_details
         'calc w=1/[\s^2^(Fo^2^)+(0.0930P)^2^+0.7207P] where P=(Fo^2^+2Fc^2^)/3'
_atom_sites_solution_hydrogens     geom
_atom_sites_solution_primary     direct
_atom_sites_solution_secondary     difmap
_refine_ls_shift/su_max     0.000
_refine_ls_shift/su_mean     0.000
_refine_diff_density_max     0.290
_refine_diff_density_min     -0.310
_refine_ls_extinction_method     none
_refine_ls_extinction_coef     ?
loop_
    _atom_type_symbol
    _atom_type_description
    _atom_type_scat_dispersion_real
    _atom_type_scat_dispersion_imag
    _atom_type_scat_source
    'C' 'C' 0.0033 0.0016
                         'International Tables Vol C Tables 4.2.6.8 and 6.1.1.4'
    'H' 'H' 0.0000 0.0000
                         'International Tables Vol C Tables 4.2.6.8 and 6.1.1.4'
    'N' 'N' 0.0061 0.0033
                         'International Tables Vol C Tables 4.2.6.8 and 6.1.1.4'
    'O' 'O' 0.0106 0.0060
                         'International Tables Vol C Tables 4.2.6.8 and 6.1.1.4'
_computing_data_collection     'APEX2 (Bruker, 2009)'
_computing_cell_refinement     'SAINT (Bruker, 2009)'
_computing_data_reduction     'SAINT (Bruker, 2009)'
_computing_structure_solution     'SHELXTL (Sheldrick, 2008)'
_computing_structure_refinement     'SHELXTL (Sheldrick, 2008)'
_computing_molecular_graphics     'SHELXTL (Sheldrick, 2008)'
_computing_publication_material
;
SHELXTL (Sheldrick, 2008) and PLATON (Spek, 2009)
;
loop_
    _atom_site_type_symbol
    _atom_site_label
    _atom_site_fract_x
    _atom_site_fract_y
    _atom_site_fract_z
    _atom_site_U_iso_or_equiv
    _atom_site_adp_type
    _atom_site_calc_flag
    _atom_site_refinement_flags
    _atom_site_occupancy
    _atom_site_symmetry_multiplicity
    _atom_site_disorder_assembly
    _atom_site_disorder_group
    O O1 0.9616(3) 0.4128(2) 0.15856(18) 0.0171(6) Uani d . 1 1 . .
    N N1 0.6515(3) 0.0148(3) -0.1252(2) 0.0159(6) Uani d . 1 1 . .
    N N2 0.8106(3) -0.0836(3) 0.0883(2) 0.0140(6) Uani d . 1 1 . .
    N N3 0.9064(3) 0.2423(3) 0.1497(2) 0.0150(6) Uani d . 1 1 . .
    N N4 0.8007(3) 0.3212(3) -0.0758(2) 0.0155(6) Uani d . 1 1 . .
    C C1 0.5875(4) -0.1406(4) -0.1538(3) 0.0183(7) Uani d . 1 1 . .
    H H1A 0.5107 -0.1612 -0.2389 0.022 Uiso calc R 1 1 . .
    C C2 0.6283(4) -0.2713(4) -0.0652(3) 0.0198(7) Uani d . 1 1 . .
    H H2A 0.5801 -0.3800 -0.0867 0.024 Uiso calc R 1 1 . .
    C C3 0.7425(4) -0.2368(4) 0.0560(3) 0.0183(7) Uani d . 1 1 . .
    H H3A 0.7743 -0.3244 0.1191 0.022 Uiso calc R 1 1 . .
    C C4 0.7592(3) 0.0362(3) -0.0043(2) 0.0127(6) Uani d . 1 1 . .
    C C5 0.8291(3) 0.2095(3) 0.0268(2) 0.0126(7) Uani d . 1 1 . .
    H H2N4 0.869(4) 0.413(4) -0.057(3) 0.012(7) Uiso d . 1 1 . .
    H H1N4 0.784(4) 0.281(4) -0.162(3) 0.025(8) Uiso d . 1 1 . .
    H H1O1 1.029(5) 0.429(4) 0.247(4) 0.022(8) Uiso d . 1 1 . .
loop_
    _atom_site_aniso_label
    _atom_site_aniso_U_11
    _atom_site_aniso_U_22
    _atom_site_aniso_U_33
    _atom_site_aniso_U_12
    _atom_site_aniso_U_13
    _atom_site_aniso_U_23
    O1 0.0221(11) 0.0123(11) 0.0157(11) -0.0038(8) 0.0012(9) -0.0005(7)
    N1 0.0142(12) 0.0173(13) 0.0169(12) -0.0003(10) 0.0048(10) -0.0023(9)
    N2 0.0130(12) 0.0135(12) 0.0156(12) 0.0008(9) 0.0033(10) 0.0000(9)
    N3 0.0164(12) 0.0098(12) 0.0185(12) -0.0026(10) 0.0027(10) -0.0001(9)
    N4 0.0196(13) 0.0134(13) 0.0130(12) -0.0015(11) 0.0023(10) 0.0016(9)
    C1 0.0139(14) 0.0209(15) 0.0212(14) -0.0018(12) 0.0058(12) -0.0060(12)
    C2 0.0166(15) 0.0129(14) 0.0319(16) -0.0030(11) 0.0096(13) -0.0071(12)
    C3 0.0177(15) 0.0147(14) 0.0246(15) 0.0015(12) 0.0096(12) 0.0004(11)
    C4 0.0092(13) 0.0160(15) 0.0138(13) 0.0006(11) 0.0043(11) -0.0032(10)
    C5 0.0099(13) 0.0137(14) 0.0160(13) 0.0011(11) 0.0065(11) 0.0002(10)
_geom_special_details
;
All e.s.d.'s (except the e.s.d. in the dihedral angle between two l.s. planes)
are estimated using the full covariance matrix. The cell e.s.d.'s are taken
into account individually in the estimation of e.s.d.'s in distances, angles
and torsion angles; correlations between e.s.d.'s in cell parameters are only
used when they are defined by crystal symmetry. An approximate (isotropic)
treatment of cell e.s.d.'s is used for estimating e.s.d.'s involving l.s.
planes.
;
loop_
    _geom_bond_atom_site_label_1
    _geom_bond_atom_site_label_2
    _geom_bond_site_symmetry_2
    _geom_bond_distance
    _geom_bond_publ_flag
    O1 N3 . 1.424(3) ?
    O1 H1O1 . 0.94(4) ?
    N1 C4 . 1.336(3) ?
    N1 C1 . 1.343(4) ?
    N2 C3 . 1.343(4) ?
    N2 C4 . 1.347(3) ?
    N3 C5 . 1.295(3) ?
    N4 C5 . 1.362(3) ?
    N4 H2N4 . 0.89(3) ?
    N4 H1N4 . 0.92(3) ?
    C1 C2 . 1.378(4) ?
    C1 H1A . 0.9500 ?
    C2 C3 . 1.376(4) ?
    C2 H2A . 0.9500 ?
    C3 H3A . 0.9500 ?
    C4 C5 . 1.494(4) ?
loop_
    _geom_angle_atom_site_label_1
    _geom_angle_atom_site_label_2
    _geom_angle_atom_site_label_3
    _geom_angle_site_symmetry_1
    _geom_angle_site_symmetry_3
    _geom_angle
    _geom_angle_publ_flag
    N3 O1 H1O1 . . 106.1(18) ?
    C4 N1 C1 . . 116.0(2) ?
    C3 N2 C4 . . 116.2(2) ?
    C5 N3 O1 . . 108.7(2) ?
    C5 N4 H2N4 . . 112.9(18) ?
    C5 N4 H1N4 . . 118(2) ?
    H2N4 N4 H1N4 . . 117(3) ?
    N1 C1 C2 . . 122.8(2) ?
    N1 C1 H1A . . 118.6 ?
    C2 C1 H1A . . 118.6 ?
    C3 C2 C1 . . 116.7(3) ?
    C3 C2 H2A . . 121.6 ?
    C1 C2 H2A . . 121.6 ?
    N2 C3 C2 . . 122.4(3) ?
    N2 C3 H3A . . 118.8 ?
    C2 C3 H3A . . 118.8 ?
    N1 C4 N2 . . 125.9(2) ?
    N1 C4 C5 . . 115.6(2) ?
    N2 C4 C5 . . 118.5(2) ?
    N3 C5 N4 . . 125.5(2) ?
    N3 C5 C4 . . 117.4(2) ?
    N4 C5 C4 . . 117.1(2) ?
loop_
    _geom_torsion_atom_site_label_1
    _geom_torsion_atom_site_label_2
    _geom_torsion_atom_site_label_3
    _geom_torsion_atom_site_label_4
    _geom_torsion_site_symmetry_1
    _geom_torsion_site_symmetry_2
    _geom_torsion_site_symmetry_3
    _geom_torsion_site_symmetry_4
    _geom_torsion
    _geom_torsion_publ_flag
    C4 N1 C1 C2 . . . . 0.2(4) ?
    N1 C1 C2 C3 . . . . -1.1(4) ?
    C4 N2 C3 C2 . . . . 0.8(4) ?
    C1 C2 C3 N2 . . . . 0.5(4) ?
    C1 N1 C4 N2 . . . . 1.3(4) ?
    C1 N1 C4 C5 . . . . -179.8(2) ?
    C3 N2 C4 N1 . . . . -1.8(4) ?
    C3 N2 C4 C5 . . . . 179.3(2) ?
    O1 N3 C5 N4 . . . . -1.7(3) ?
    O1 N3 C5 C4 . . . . -179.51(19) ?
    N1 C4 C5 N3 . . . . 168.3(2) ?
    N2 C4 C5 N3 . . . . -12.7(3) ?
    N1 C4 C5 N4 . . . . -9.7(3) ?
    N2 C4 C5 N4 . . . . 169.3(2) ?
loop_
    _geom_hbond_atom_site_label_D
    _geom_hbond_atom_site_label_H
    _geom_hbond_atom_site_label_A
    _geom_hbond_site_symmetry_A
    _geom_hbond_distance_DH
    _geom_hbond_distance_HA
    _geom_hbond_distance_DA
    _geom_hbond_angle_DHA
    _geom_hbond_publ_flag
    N4 H2N4 O1 3_765 0.89(3) 2.27(3) 2.996(3) 139(3) yes
    N4 H1N4 N3 4_565 0.92(3) 2.30(3) 3.106(3) 146(3) yes
    O1 H1O1 N2 2_755 0.95(4) 1.85(4) 2.783(3) 167(3) yes
    C3 H3A O1 1_545 0.9500 2.5100 3.305(4) 141.00 yes
_iucr_refine_instructions_details
;
TITL nck14_0m in  P21/c (100K)
CELL  0.71073    7.4066    8.0165   10.2200    90.000   101.888    90.000
ZERR  4           0.0007    0.0008    0.0009     0.000     0.006     0.000
LATT   1
SYMM             - X ,    0.50000 + Y ,    0.50000 - Z
SFAC C H N O
UNIT 20 24 16 4
TEMP -173.150
SIZE 0.084 0.168 0.624
L.S. 10
BOND $H
FMAP 2 1 60
EQIV $1 x,1/2-y,-1/2+z
HTAB N4 N3_$1
PLAN 20
OMIT -4 50
ACTA
CONF
WGHT      0.0930      0.7207
FVAR       0.66209
O1    4    0.961596    0.412830    0.158556    11.00000    0.02213    0.01226 =
         0.01574   -0.00047    0.00124   -0.00384
N1    3    0.651465    0.014778   -0.125163    11.00000    0.01425    0.01728 =
         0.01687   -0.00230    0.00483   -0.00030
N2    3    0.810644   -0.083588    0.088282    11.00000    0.01298    0.01351 =
         0.01562   -0.00003    0.00329    0.00079
N3    3    0.906448    0.242291    0.149699    11.00000    0.01644    0.00976 =
         0.01851   -0.00009    0.00271   -0.00262
N4    3    0.800671    0.321222   -0.075838    11.00000    0.01964    0.01340 =
         0.01306    0.00156    0.00229   -0.00147
C1    1    0.587452   -0.140570   -0.153847    11.00000    0.01388    0.02088 =
         0.02124   -0.00598    0.00584   -0.00183
AFIX  43
H1A   2    0.510699   -0.161157   -0.238907    11.00000   -1.20000
AFIX   0
C2    1    0.628331   -0.271341   -0.065198    11.00000    0.01661    0.01292 =
         0.03187   -0.00713    0.00962   -0.00303
AFIX  43
H2A   2    0.580090   -0.380018   -0.086664    11.00000   -1.20000
AFIX   0
C3    1    0.742510   -0.236756    0.055997    11.00000    0.01773    0.01466 =
         0.02464    0.00035    0.00964    0.00153
AFIX  43
H3A   2    0.774253   -0.324435    0.119079    11.00000   -1.20000
AFIX   0
C4    1    0.759169    0.036230   -0.004341    11.00000    0.00925    0.01603 =
         0.01379   -0.00324    0.00430    0.00061
C5    1    0.829055    0.209528    0.026836    11.00000    0.00993    0.01365 =
         0.01603    0.00018    0.00653    0.00111
H2N4  2    0.869130    0.413422   -0.057249    11.00000    0.01227
H1N4  2    0.783993    0.280790   -0.161845    11.00000    0.02543
H1O1  2    1.028603    0.428694    0.246880    11.00000    0.02192
HKLF 4 1  0.0000  0.0000 -1.0000  0.0000 -0.5000  0.0000 -0.5000  0.0000  0.0000
REM  nck14_0m in  P21/c (100K)
REM R1 =  0.0537 for    831 Fo > 4sig(Fo)  and  0.0673 for all   1030 data
REM    103 parameters refined using      0 restraints
END
WGHT      0.0930      0.7207
REM Highest difference peak  0.290,  deepest hole -0.310,  1-sigma level  0.086
Q1    1   0.8863  0.2247  0.2376  11.00000  0.05    0.29
Q2    1   0.5890 -0.1312 -0.2637  11.00000  0.05    0.28
Q3    1   0.6114 -0.2646  0.0281  11.00000  0.05    0.28
Q4    1   0.6578 -0.2438  0.1978  11.00000  0.05    0.28
Q5    1   0.9469  0.2216  0.0673  11.00000  0.05    0.28
Q6    1   1.0359  0.1844 -0.0138  11.00000  0.05    0.27
Q7    1   0.9623  0.3872  0.3793  11.00000  0.05    0.27
Q8    1   0.7590 -0.2011  0.2800  11.00000  0.05    0.27
Q9    1   0.9934  0.4325  0.0663  11.00000  0.05    0.26
Q10   1   0.9885  0.3027 -0.1003  11.00000  0.05    0.25
Q11   1   0.9108 -0.0671  0.1606  11.00000  0.05    0.25
Q12   1   0.9612  0.2534 -0.0677  11.00000  0.05    0.25
Q13   1   0.9881  0.3343 -0.1133  11.00000  0.05    0.24
Q14   1   1.0880  0.3033  0.1462  11.00000  0.05    0.24
Q15   1   0.3993 -0.1032 -0.1636  11.00000  0.05    0.23
Q16   1   1.0046  0.0467  0.0610  11.00000  0.05    0.23
Q17   1   0.5944 -0.1117  0.0799  11.00000  0.05    0.22
Q18   1   0.9365 -0.0335 -0.0396  11.00000  0.05    0.22
Q19   1   0.9782  0.1627  0.2272  11.00000  0.05    0.22
Q20   1   0.5611 -0.1601 -0.0794  11.00000  0.05    0.22
;
