# Supplementary material for: Crystal structure of N′-hy­droxy­pyrimidine-2-carboximidamide
Source: Acta Crystallogr Sect E Struct Rep Online. 2014 Sep 13;70(Pt 10):o1107–8. doi: 10.1107/S1600536814020285 (PMC4257198; doi:10.1107/S1600536814020285)
Supplement: Supplementary file 2 [file e-70-o1107-Isup2.hkl]

# 
# h,k,l, Fc-squared, Fo-squared, sigma(Fo-squared) and status flag 
# 
data_I
_shelx_title ' nck14_0m in  P21/c (100K)' 
_shelx_refln_list_code          4 
_shelx_F_calc_maximum      153.44 
_exptl_crystal_F_000       288.00 
_reflns_d_resolution_high  0.8410 
 
loop_ 
 _symmetry_equiv_pos_as_xyz 
 'x, y, z' 
 '-x, y+1/2, -z+1/2' 
 '-x, -y, -z' 
 'x, -y-1/2, z-1/2' 
 
_cell_length_a     7.4066 
_cell_length_b     8.0165 
_cell_length_c    10.2200 
_cell_angle_alpha  90.000 
_cell_angle_beta  101.888 
_cell_angle_gamma  90.000 
 
_shelx_F_squared_multiplier     1.000 
 
loop_ 
 _refln_index_h 
 _refln_index_k 
 _refln_index_l 
 _refln_F_squared_calc 
 _refln_F_squared_meas 
 _refln_F_squared_sigma 
 _refln_observed_status 
   1   0   0      975.37     1093.13     38.93 o 
   2   0   0     2044.49     2123.62     75.20 o 
   3   0   0       61.40       27.48      3.57 o 
   4   0   0       14.91       21.15      2.11 o 
   5   0   0      988.34     1071.78     44.12 o 
   6   0   0        8.96        9.17      1.87 o 
   7   0   0      258.49      270.52     12.75 o 
   8   0   0        1.71        1.32      1.50 o 
   1   1   0       56.69       57.35      1.67 o 
   2   1   0     5506.92     5687.02    143.35 o 
   3   1   0       53.41       59.17      2.01 o 
   4   1   0       39.01       46.81      2.03 o 
   5   1   0        2.08        2.35      0.78 o 
   6   1   0        1.84        1.58      0.51 o 
   7   1   0      171.91      195.20      7.55 o 
   8   1   0       35.69       32.19      3.21 o 
   0   2   0     1077.43     1110.79     34.85 o 
   1   2   0       51.81       66.02      1.71 o 
   2   2   0       90.73       82.59      2.53 o 
   3   2   0      578.74      604.24     16.40 o 
   4   2   0      132.20      138.64      4.16 o 
   5   2   0        4.63        2.33      0.61 o 
   6   2   0       78.52       84.71      3.67 o 
   7   2   0        7.90        6.45      1.65 o 
   8   2   0        0.39       -0.88      1.66 o 
   1   3   0        7.69        7.80      0.59 o 
   2   3   0     1130.57     1329.50     27.78 o 
   3   3   0       59.36       82.87      2.74 o 
   4   3   0      725.43      760.54     23.79 o 
   5   3   0      225.04      256.98      7.42 o 
   6   3   0       55.50       72.49      9.52 o 
   7   3   0       57.50       51.80      5.47 o 
   8   3   0       11.60       10.48      3.00 o 
   0   4   0      674.49      744.10     23.90 o 
   1   4   0       12.34       10.97      0.82 o 
   2   4   0      581.07      646.09     16.14 o 
   3   4   0       84.16       90.79      3.03 o 
   4   4   0      106.60      115.31      4.88 o 
   5   4   0      209.13      222.99      9.94 o 
   6   4   0       13.33        7.81      2.36 o 
   7   4   0      107.12      118.53      8.45 o 
   1   5   0        9.21        7.33      0.75 o 
   2   5   0       15.63       19.68      1.28 o 
   3   5   0      400.53      469.75     21.11 o 
   4   5   0       75.33       70.05      5.24 o 
   5   5   0       41.86       44.34      4.97 o 
   6   5   0       13.29       12.34      2.63 o 
   7   5   0       23.61       22.41      7.33 o 
   0   6   0      424.07      461.82     18.86 o 
   1   6   0      559.79      586.60     15.10 o 
   2   6   0       70.52       70.86      3.00 o 
   3   6   0        3.39        0.78      0.87 o 
   4   6   0        9.20        6.98      3.50 o 
   5   6   0       13.60       12.02      4.46 o 
   6   6   0       28.66       48.13     10.75 o 
   1   7   0      482.50      510.73     16.09 o 
   2   7   0       82.59       89.75      4.93 o 
   3   7   0      377.05      402.48     22.18 o 
   4   7   0      226.26      213.04     12.45 o 
   5   7   0        5.39        3.23      3.26 o 
   0   8   0       25.48       24.13      7.22 o 
   1   8   0       77.98       75.74      4.82 o 
   2   8   0       27.36       23.78      4.05 o 
   3   8   0      147.00      146.46     10.01 o 
   4   8   0       81.42       79.63      6.29 o 
   1   9   0        0.30       -0.63      2.44 o 
   2   9   0       10.90       14.32      4.71 o 
  -8   1   1       20.35       16.12      2.33 o 
  -7   1   1        9.57        8.17      1.16 o 
  -6   1   1       22.89       22.27      1.83 o 
  -5   1   1      101.51      109.91      3.67 o 
  -4   1   1      231.28      241.95      6.70 o 
  -3   1   1      230.17      231.50      6.86 o 
  -2   1   1     3617.85     3881.02     92.08 o 
  -1   1   1      190.55      175.62      6.89 o 
   0   1   1     1617.35     1735.05     32.99 o 
   1   1   1      641.97      621.96     15.07 o 
   2   1   1      136.61       73.99      4.05 o 
   3   1   1      682.31      720.97     18.47 o 
   4   1   1      371.00      389.34     10.85 o 
   5   1   1        2.76        1.53      0.58 o 
   6   1   1       26.55       27.23      2.13 o 
   7   1   1       24.99       22.24      2.24 o 
   8   1   1        0.29        1.62      1.76 o 
  -8   2   1        9.33       12.90      4.70 o 
  -7   2   1       10.13        6.61      1.38 o 
  -6   2   1      270.16      280.55      8.29 o 
  -5   2   1       38.33       41.63      2.13 o 
  -4   2   1        5.71        5.64      0.67 o 
  -3   2   1      309.85      317.15      7.96 o 
  -2   2   1      633.14      585.94     14.22 o 
  -1   2   1     2193.12     2189.29     48.47 o 
   0   2   1       66.09       74.52      2.05 o 
   1   2   1      110.46      113.79      2.82 o 
   2   2   1       45.79       51.63      1.76 o 
   3   2   1      141.76      157.53      4.79 o 
   4   2   1      290.97      300.52      8.85 o 
   5   2   1       33.65       39.79      2.02 o 
   6   2   1        2.29        1.03      0.68 o 
   7   2   1      106.62      118.87     10.97 o 
   8   2   1        9.42        7.79      2.50 o 
  -8   3   1        8.39        3.42      3.57 o 
  -6   3   1       48.04       50.00      2.84 o 
  -5   3   1       11.38       10.70      1.05 o 
  -4   3   1       81.74       95.08      3.33 o 
  -3   3   1        0.26        0.84      0.41 o 
  -2   3   1      322.04      345.87     10.30 o 
  -1   3   1      154.03      165.26      4.18 o 
   0   3   1      696.61      765.32     17.32 o 
   1   3   1      415.20      498.05     10.22 o 
   2   3   1      444.09      500.22     12.01 o 
   3   3   1      165.36      180.95      5.19 o 
   4   3   1        0.08        0.24      0.26 o 
   5   3   1      174.88      176.13      6.08 o 
   6   3   1        7.28        6.14      1.88 o 
   7   3   1      259.37      290.88     16.77 o 
   8   3   1      140.06      138.24     11.28 o 
  -7   4   1       52.72       49.87      9.91 o 
  -6   4   1       31.29       32.69      4.15 o 
  -5   4   1        0.13       -0.19      0.51 o 
  -4   4   1       21.27       19.18      1.52 o 
  -3   4   1      193.35      191.62      5.68 o 
  -2   4   1      227.62      253.70      6.29 o 
  -1   4   1      177.63      200.46      5.09 o 
   0   4   1     1341.59     1562.09     35.04 o 
   1   4   1      283.42      312.71      8.13 o 
   2   4   1       77.57       98.07      3.39 o 
   3   4   1      274.00      323.51      9.68 o 
   4   4   1        5.16        3.67      1.02 o 
   5   4   1      334.38      397.54     27.46 o 
   6   4   1        0.56        1.50      1.66 o 
   7   4   1      203.05      200.35     12.73 o 
  -7   5   1       12.85       10.34      5.53 o 
  -6   5   1       14.87       13.62      5.88 o 
  -5   5   1      330.76      345.36     18.30 o 
  -4   5   1        0.83        0.43      0.70 o 
  -3   5   1       11.46       12.67      1.33 o 
  -2   5   1        8.01        7.66      0.86 o 
  -1   5   1       27.24       27.03      1.46 o 
   0   5   1       79.60       91.86      2.86 o 
   1   5   1       71.99       68.37      2.48 o 
   2   5   1      191.38      220.18      6.57 o 
   3   5   1      257.97      286.76      9.18 o 
   4   5   1       25.68       25.78      3.76 o 
   5   5   1        5.17        1.69      3.78 o 
   6   5   1       10.77        9.86      2.93 o 
   7   5   1       13.03       15.69      3.57 o 
  -6   6   1       61.45       54.56     10.48 o 
  -5   6   1       46.05       40.04      8.39 o 
  -4   6   1        2.01        1.72      0.76 o 
  -3   6   1        0.66        1.51      0.75 o 
  -2   6   1       11.87       11.65      1.31 o 
  -1   6   1      637.55      664.09     18.79 o 
   0   6   1       15.10       12.43      1.19 o 
   1   6   1       12.45        9.23      1.01 o 
   2   6   1        9.01        9.23      1.53 o 
   3   6   1      113.02      115.40      6.42 o 
   4   6   1       48.33       36.37      7.60 o 
   5   6   1        4.39        2.75      2.14 o 
   6   6   1        9.88        5.45      2.93 o 
  -5   7   1       43.82       43.19      8.75 o 
  -4   7   1      169.13      157.24      9.70 o 
  -3   7   1      397.34      406.14     17.12 o 
  -2   7   1       26.79       24.65      2.26 o 
  -1   7   1        4.46        2.75      0.94 o 
   0   7   1        0.01        0.04      0.70 o 
   1   7   1      434.75      461.46     14.91 o 
   2   7   1      313.81      314.40     17.96 o 
   3   7   1      232.26      257.27     32.29 o 
   4   7   1        0.09        1.00      3.40 o 
   5   7   1       30.39       35.69      8.68 o 
  -4   8   1       79.77       78.23      6.32 o 
  -3   8   1       80.35       81.30      6.83 o 
  -2   8   1       28.24       25.95      3.20 o 
  -1   8   1       48.51       51.76      4.65 o 
   0   8   1       94.95       88.69      5.10 o 
   1   8   1        1.87       -0.57      1.25 o 
   2   8   1        0.38        2.16      2.45 o 
   3   8   1      113.66      147.48     10.20 o 
   4   8   1        0.04       -0.35      1.24 o 
  -2   9   1       48.54       38.81      7.60 o 
  -1   9   1       15.78       16.21      3.23 o 
   0   9   1       39.25       28.92      4.50 o 
   1   9   1       28.04       21.80      3.82 o 
   2   9   1       26.17       31.98      4.98 o 
  -8   0   2        0.58        2.22      2.29 o 
  -7   0   2      129.99      128.98      7.35 o 
  -6   0   2       65.81       63.29      4.63 o 
  -5   0   2       34.45       26.71      2.59 o 
  -4   0   2      107.68       79.35      4.06 o 
  -3   0   2      497.23      443.89     20.90 o 
  -2   0   2    23543.59    22224.72    989.54 o 
  -1   0   2        3.41        0.16      0.64 o 
   0   0   2     3973.47     3731.75    102.52 o 
   1   0   2       46.59       41.93      4.20 o 
   2   0   2       55.60       33.74      2.32 o 
   3   0   2      718.98      800.50     65.20 o 
   4   0   2      418.27      428.18     18.58 o 
   5   0   2     1201.98     1250.46     45.28 o 
   6   0   2        3.19        3.07      1.09 o 
   7   0   2        0.08        0.53      1.34 o 
   8   0   2       61.40       68.24      7.39 o 
  -8   1   2       28.19       24.05      3.51 o 
  -7   1   2      132.19      143.64      5.00 o 
  -6   1   2       76.69       82.41      3.50 o 
  -5   1   2      208.04      211.16      7.17 o 
  -4   1   2     2219.81     2334.33     55.92 o 
  -3   1   2      295.51      301.45      8.34 o 
  -2   1   2     5039.11     5082.02    119.94 o 
  -1   1   2        1.25        0.62      0.20 o 
   0   1   2      485.10      484.73      9.70 o 
   1   1   2        7.02        9.55      1.59 o 
   2   1   2     1082.28     1072.11     24.89 o 
   3   1   2      641.77      663.32     20.13 o 
   4   1   2       16.42       14.52      1.72 o 
   5   1   2        0.02        0.14      0.26 o 
   6   1   2       58.46       57.75      5.48 o 
   7   1   2       42.97       48.91      4.60 o 
   8   1   2        0.04       -0.17      1.34 o 
  -8   2   2       41.66       44.89      4.53 o 
  -7   2   2      101.36      107.64      5.23 o 
  -6   2   2      511.58      505.97     15.65 o 
  -5   2   2      142.81      133.31      4.39 o 
  -4   2   2      635.56      680.05     17.37 o 
  -3   2   2        1.74        0.82      0.32 o 
  -2   2   2       11.97        9.99      2.01 o 
  -1   2   2      120.67      138.34      3.95 o 
   0   2   2      408.56      421.52      8.64 o 
   1   2   2      117.37      118.38      2.94 o 
   2   2   2       27.42       11.57      2.73 o 
   3   2   2       50.90       36.77      3.14 o 
   4   2   2      168.17      165.11      5.58 o 
   5   2   2       14.02       16.18      1.82 o 
   6   2   2       10.69        6.57      1.41 o 
   7   2   2       31.43       28.32      4.42 o 
   8   2   2       86.36       91.08     12.29 o 
  -8   3   2       14.79        3.51      4.99 o 
  -7   3   2       77.50       80.70      7.39 o 
  -6   3   2      103.84       93.39      3.95 o 
  -5   3   2      151.65      169.41      5.30 o 
  -4   3   2     1161.73     1265.19     32.43 o 
  -3   3   2      163.61      158.18      4.76 o 
  -2   3   2        8.24        6.00      0.66 o 
  -1   3   2      126.08      139.19      3.93 o 
   0   3   2      103.06      123.81      3.08 o 
   1   3   2       70.91       77.74      2.20 o 
   2   3   2      904.09      961.04     21.67 o 
   3   3   2      336.16      373.32     12.75 o 
   4   3   2      216.37      250.12      7.69 o 
   5   3   2       14.98        9.65      7.35 o 
   6   3   2        4.36        4.58      1.44 o 
   7   3   2      663.71      763.60     38.66 o 
  -7   4   2      217.21      236.27     23.29 o 
  -6   4   2      100.07      101.34      6.73 o 
  -5   4   2       41.99       42.88      2.49 o 
  -4   4   2      163.13      183.37      6.09 o 
  -3   4   2        4.82        1.92      0.55 o 
  -2   4   2      455.53      481.21     12.24 o 
  -1   4   2       22.26       25.58      1.31 o 
   0   4   2      501.58      589.56     13.67 o 
   1   4   2       46.65       53.91      1.70 o 
   2   4   2       36.65       45.49      1.82 o 
   3   4   2       79.88       91.77      3.19 o 
   4   4   2        0.17       -0.45      0.53 o 
   5   4   2      278.12      324.43     17.84 o 
   6   4   2      267.86      312.30     17.68 o 
   7   4   2      103.19      101.34     21.59 o 
  -7   5   2       42.73       27.20      7.45 o 
  -6   5   2        9.47        2.04      4.55 o 
  -5   5   2       33.20       33.10      3.63 o 
  -4   5   2       25.48       25.05      2.50 o 
  -3   5   2       62.44       56.26      2.98 o 
  -2   5   2      127.33      126.31      4.28 o 
  -1   5   2      103.90       99.96      3.06 o 
   0   5   2       13.38       10.89      0.97 o 
   1   5   2      701.21      773.51     18.11 o 
   2   5   2       36.78       34.16      2.16 o 
   3   5   2       31.43       32.64      3.96 o 
   4   5   2        9.05       12.78      2.70 o 
   5   5   2       40.48       40.36      5.17 o 
   6   5   2        6.84        9.12      2.76 o 
  -6   6   2       94.31       79.82     12.23 o 
  -5   6   2       18.21       14.05      3.96 o 
  -4   6   2       16.36       13.60      1.69 o 
  -3   6   2       39.72       37.11      2.57 o 
  -2   6   2      374.19      380.87     11.32 o 
  -1   6   2     1385.13     1403.01     38.01 o 
   0   6   2        0.10        0.31      0.49 o 
   1   6   2      267.51      274.09      8.19 o 
   2   6   2       45.23       50.26      2.90 o 
   3   6   2       23.97       28.59      3.79 o 
   4   6   2        0.35        0.06      3.38 o 
   5   6   2       35.43       45.44     13.58 o 
   6   6   2       77.27       78.90     20.48 o 
  -5   7   2       32.71       23.13      6.70 o 
  -4   7   2       16.93       13.24      2.50 o 
  -3   7   2      166.65      176.70      8.55 o 
  -2   7   2        1.27       -0.01      0.97 o 
  -1   7   2      150.43      161.52      5.73 o 
   0   7   2      338.67      342.02     11.39 o 
   1   7   2      572.85      601.44     21.35 o 
   2   7   2      123.05      105.01      7.65 o 
   3   7   2        1.91        1.58      3.66 o 
   4   7   2       91.72      115.25     14.02 o 
   5   7   2       46.52       48.26      6.21 o 
  -4   8   2        0.36        0.77      1.39 o 
  -3   8   2      175.35      177.64     11.33 o 
  -2   8   2       86.68       81.94      6.62 o 
  -1   8   2        9.90        6.81      2.18 o 
   0   8   2       24.11       22.08      2.60 o 
   1   8   2       10.91        4.07      1.70 o 
   2   8   2      193.85      174.16     12.57 o 
   3   8   2        7.01        2.60      1.97 o 
   4   8   2       12.67       16.72      4.62 o 
  -2   9   2       19.69       15.08      4.93 o 
  -1   9   2        4.71        2.81      1.92 o 
   0   9   2       24.98       14.43      3.57 o 
   1   9   2        0.00       -0.33      2.24 o 
   2   9   2        0.86        0.23      2.06 o 
  -8   1   3        2.51        1.48      1.52 o 
  -7   1   3       20.78       22.45      2.46 o 
  -6   1   3       74.28       79.78      3.72 o 
  -5   1   3        4.54        2.01      1.09 o 
  -4   1   3     2489.84     2536.92     60.90 o 
  -3   1   3      105.03       99.28      3.64 o 
  -2   1   3      666.43      708.98     20.42 o 
  -1   1   3      494.65      455.14     14.26 o 
   0   1   3      138.70      136.30      3.80 o 
   1   1   3     2293.36     2526.30     47.59 o 
   2   1   3      593.93      592.70     16.72 o 
   3   1   3      127.98      155.27      5.11 o 
   4   1   3       11.41       13.37      1.06 o 
   5   1   3        2.05        1.08      0.72 o 
   6   1   3        2.19       -0.22      0.70 o 
   7   1   3       12.96       12.55      2.30 o 
  -8   2   3       75.52       62.10      6.88 o 
  -7   2   3       23.78       23.54      3.24 o 
  -6   2   3       48.87       48.00      3.45 o 
  -5   2   3      141.56      140.40      4.84 o 
  -4   2   3        7.92        9.86      0.87 o 
  -3   2   3       99.56       96.56      3.77 o 
  -2   2   3        0.27       -0.17      0.25 o 
  -1   2   3      557.20      534.01     11.09 o 
   0   2   3       23.29       30.43      1.16 o 
   1   2   3      139.71      155.74      3.99 o 
   2   2   3        7.92       14.03      1.57 o 
   3   2   3      250.50      155.74      9.11 o 
   4   2   3        5.09        4.64      2.77 o 
   5   2   3       83.84       81.12      6.84 o 
   6   2   3      103.27       96.55      5.58 o 
   7   2   3        0.30        0.57      1.70 o 
  -8   3   3        7.49        0.42      4.66 o 
  -7   3   3       46.48       41.89      3.80 o 
  -6   3   3       48.17       45.70      3.65 o 
  -5   3   3       17.14       17.04      1.87 o 
  -4   3   3        0.07        0.28      0.35 o 
  -3   3   3       67.75       32.42      4.96 o 
  -2   3   3       10.46        8.31      0.83 o 
  -1   3   3      574.74      607.94     13.50 o 
   0   3   3        9.45       10.30      0.87 o 
   1   3   3     1083.08     1222.55     25.98 o 
   2   3   3        7.89        7.65      1.61 o 
   3   3   3        1.00        0.11      0.22 o 
   5   3   3       99.05      115.03      7.92 o 
   6   3   3      510.21      647.44     53.19 o 
   7   3   3        5.91        2.43      2.26 o 
  -7   4   3        5.87        3.11      5.65 o 
  -6   4   3       12.39       13.55      2.10 o 
  -5   4   3       18.65       12.50      3.69 o 
  -4   4   3       87.46       80.20      4.61 o 
  -3   4   3      206.18      211.72      8.16 o 
  -2   4   3      755.51      771.23     18.55 o 
  -1   4   3       69.66       71.25      2.50 o 
   0   4   3      604.34      674.71     14.06 o 
   1   4   3      191.72      234.56      6.35 o 
   2   4   3       26.03       24.58      2.16 o 
   3   4   3      387.24      386.85     29.37 o 
   4   4   3      111.51      129.20      8.57 o 
   5   4   3      802.41      885.08     43.67 o 
   7   4   3       42.67       37.99      9.58 o 
  -7   5   3       93.32       90.04     11.16 o 
  -6   5   3       22.03       22.74      6.25 o 
  -5   5   3        0.99        1.33      1.18 o 
  -4   5   3       14.94       16.85      2.16 o 
  -3   5   3      367.53      341.68     16.10 o 
  -2   5   3      395.48      419.96     13.49 o 
  -1   5   3       89.15       94.69      3.52 o 
   0   5   3       52.57       52.98      2.45 o 
   1   5   3       10.34       13.11      1.22 o 
   2   5   3      125.60      120.20      5.38 o 
   3   5   3      333.56      372.17     15.82 o 
   4   5   3        0.00        2.59      1.38 o 
   5   5   3       40.75       42.45      5.46 o 
   6   5   3        0.57        2.49      2.37 o 
  -6   6   3       27.68       24.54      6.53 o 
  -5   6   3        0.03        5.82      3.32 o 
  -4   6   3        9.44        5.88      1.23 o 
  -3   6   3      505.28      488.11     17.63 o 
  -2   6   3       71.94       66.24      3.28 o 
  -1   6   3      177.05      158.13      6.05 o 
   0   6   3        6.43        3.47      0.93 o 
   1   6   3       13.31       12.93      1.82 o 
   2   6   3       56.00       58.60      5.65 o 
   3   6   3        0.32       -0.21      0.92 o 
   4   6   3       57.63       60.15      7.14 o 
   5   6   3        8.01       12.93      3.43 o 
  -5   7   3      230.50      223.05     22.07 o 
  -4   7   3       32.82       40.70      4.31 o 
  -3   7   3        5.10        3.57      2.83 o 
  -2   7   3       11.11        9.68      1.54 o 
  -1   7   3      244.85      239.47      9.68 o 
   0   7   3      281.75      283.88     13.33 o 
   1   7   3      309.72      314.73     14.52 o 
   2   7   3        0.14       -0.18      1.01 o 
   3   7   3        3.71        1.98      2.32 o 
   4   7   3       24.23       24.33      7.48 o 
   5   7   3        0.10        0.34      5.34 o 
  -4   8   3        0.46        2.02      3.70 o 
  -3   8   3       49.57       51.19      5.44 o 
  -2   8   3       64.80       51.30      5.58 o 
  -1   8   3        1.04        1.59      2.84 o 
   0   8   3       93.32       72.08      5.47 o 
   1   8   3        0.00        3.21      1.50 o 
   2   8   3        5.21        3.45      1.62 o 
   3   8   3       11.16        9.04      2.50 o 
  -2   9   3        3.45        0.56      2.52 o 
  -1   9   3        0.09       -1.80      2.04 o 
   0   9   3        1.21       -0.63      2.41 o 
   1   9   3       25.22       27.37      7.93 o 
  -8   0   4        1.50       -0.70      1.84 o 
  -7   0   4       87.16       97.77      9.42 o 
  -6   0   4      105.24      101.91      6.41 o 
  -5   0   4       19.00       20.18      2.92 o 
  -4   0   4     1782.03     1883.17     67.98 o 
  -3   0   4       53.97       41.39      6.62 o 
  -2   0   4      171.76      114.47      5.20 o 
  -1   0   4       54.09       55.81      2.56 o 
   0   0   4     2164.85     2287.41     63.00 o 
   1   0   4       17.51       22.37      2.98 o 
   2   0   4      432.44      404.64     14.96 o 
   3   0   4     1158.57     1187.61     38.95 o 
   4   0   4        0.00        0.76      0.33 o 
   5   0   4       18.43       16.52      4.05 o 
   6   0   4      111.93      125.07      8.73 o 
   7   0   4       45.16       40.31      5.17 o 
  -8   1   4      156.06      157.58     10.57 o 
  -7   1   4       12.40       18.60      3.71 o 
  -6   1   4      203.03      198.98      8.36 o 
  -5   1   4       70.78       82.21      3.89 o 
  -4   1   4     1619.53     1736.03     45.83 o 
  -3   1   4        1.23        0.98      0.67 o 
  -2   1   4        8.49        5.46      0.93 o 
  -1   1   4      330.92      320.12     13.42 o 
   0   1   4     1377.88     1373.80     26.81 o 
   1   1   4      591.22      634.44     12.82 o 
   2   1   4      291.95      267.51      8.98 o 
   3   1   4      242.49      243.46      9.01 o 
   4   1   4       19.42       14.81      1.09 o 
   5   1   4       20.98       25.24      3.63 o 
   6   1   4       72.77       94.85     10.63 o 
   7   1   4        2.84        0.23      1.30 o 
  -8   2   4      272.77      247.53     18.16 o 
  -7   2   4        0.38        0.25      1.91 o 
  -6   2   4      899.66      897.83     28.11 o 
  -5   2   4       41.41       49.26      3.56 o 
  -4   2   4      162.83      171.52      8.23 o 
  -3   2   4      513.13      542.48     20.79 o 
  -2   2   4        1.61        0.03      0.15 o 
  -1   2   4       24.65       18.66      1.90 o 
   0   2   4       15.84       21.55      1.46 o 
   1   2   4      166.65      172.51      4.44 o 
   2   2   4        0.07       -0.01      0.15 o 
   3   2   4        3.30        1.89      1.26 o 
   4   2   4        8.73       12.96      2.60 o 
   5   2   4      218.34      260.25     36.31 o 
   6   2   4      138.08      149.46     25.45 o 
   7   2   4        1.16        0.53      1.93 o 
  -8   3   4        3.69        0.15      2.32 o 
  -7   3   4       83.97       88.46      7.59 o 
  -6   3   4      302.92      295.30     12.31 o 
  -5   3   4      215.48      209.12      9.09 o 
  -4   3   4        1.07        0.28      0.37 o 
  -3   3   4       57.69       65.67      3.23 o 
  -2   3   4        2.11        0.72      0.47 o 
  -1   3   4       77.70       96.74      2.85 o 
   0   3   4      473.02      469.35     10.38 o 
   1   3   4      267.79      288.96      6.83 o 
   2   3   4      166.09       65.90      4.62 o 
   3   3   4        8.60        4.98      1.77 o 
   4   3   4      151.42      182.97     11.09 o 
   5   3   4      397.97      469.68     42.02 o 
   6   3   4       49.26       68.73      7.22 o 
   7   3   4      143.56      167.21     11.97 o 
  -7   4   4       10.42        6.80      2.48 o 
  -6   4   4        1.52        3.25      1.46 o 
  -5   4   4       39.18       37.83      4.39 o 
  -4   4   4      128.43      123.35      5.90 o 
  -3   4   4       42.80       44.76      2.79 o 
  -2   4   4      154.38      158.30      5.18 o 
  -1   4   4       10.00       12.74      1.07 o 
   0   4   4       22.99       22.57      1.74 o 
   1   4   4        3.01        0.76      0.24 o 
   2   4   4       10.17       15.09      1.85 o 
   3   4   4      467.68      394.05     43.07 o 
   4   4   4      223.05      246.82     23.19 o 
   5   4   4      395.00      402.67     48.98 o 
   6   4   4       23.68       21.48      5.16 o 
  -7   5   4        1.79       -1.13      2.82 o 
  -6   5   4       64.21       64.02      8.01 o 
  -5   5   4      137.45      139.02      6.77 o 
  -4   5   4      414.20      432.03     14.55 o 
  -3   5   4      380.17      370.99     13.70 o 
  -2   5   4       27.46       27.69      2.06 o 
  -1   5   4      188.61      197.82      6.31 o 
   0   5   4        8.07        4.62      1.19 o 
   1   5   4      169.94      166.01      7.12 o 
   2   5   4        6.75        7.15      1.46 o 
   3   5   4      301.90      305.10     18.07 o 
   4   5   4        1.73        0.88      1.71 o 
   5   5   4       85.88      102.76      8.90 o 
   6   5   4        5.39        3.99      2.54 o 
  -6   6   4       14.90       12.12      3.73 o 
  -5   6   4        8.80       11.05      3.47 o 
  -4   6   4      112.16      113.92      5.01 o 
  -3   6   4      772.95      780.35     25.09 o 
  -2   6   4      152.20      150.10      5.81 o 
  -1   6   4      613.35      604.16     18.54 o 
   0   6   4       41.12       39.36      3.17 o 
   1   6   4       54.04       54.71      4.02 o 
   2   6   4        1.45        1.21      1.10 o 
   3   6   4      249.57      253.89     13.18 o 
   4   6   4      276.03      294.14     31.10 o 
   5   6   4        1.56       -2.19      2.01 o 
  -5   7   4       20.42       27.25      5.72 o 
  -4   7   4       72.99       82.25      5.90 o 
  -3   7   4        7.83        5.83      1.66 o 
  -2   7   4      151.48      156.04      7.09 o 
  -1   7   4      120.05      126.27      8.35 o 
   0   7   4       34.27       35.06      5.42 o 
   1   7   4       17.34       10.31      2.12 o 
   2   7   4       22.14       18.26      4.47 o 
   3   7   4        2.39        4.29      2.25 o 
   4   7   4        2.24        4.66      3.53 o 
  -4   8   4      102.53      101.56      8.08 o 
  -3   8   4       12.05        6.26      3.01 o 
  -2   8   4        0.00        2.30      1.72 o 
  -1   8   4        1.11        1.11      1.44 o 
   0   8   4       67.09       51.58      7.32 o 
   1   8   4       29.06       20.72      3.01 o 
   2   8   4        8.16       11.29      4.90 o 
   3   8   4       72.80       80.75      6.95 o 
  -8   1   5        9.66        5.20      2.72 o 
  -7   1   5       22.39       33.18      6.15 o 
  -6   1   5      699.62      732.01     23.43 o 
  -5   1   5        0.39        1.18      0.69 o 
  -4   1   5       87.80       90.46      6.16 o 
  -3   1   5      492.01      409.28     22.21 o 
  -2   1   5       17.14       14.94      1.18 o 
  -1   1   5      787.61      742.81     15.36 o 
   0   1   5       25.76       21.30      1.21 o 
   1   1   5      481.44      512.50      9.99 o 
   2   1   5       41.17       12.70      1.41 o 
   3   1   5       22.11       16.89      1.77 o 
   4   1   5       87.78       82.11      3.89 o 
   5   1   5        0.13        0.33      0.67 o 
   6   1   5        0.34        0.97      1.28 o 
   7   1   5       78.23       85.03      6.74 o 
  -8   2   5       28.01       35.62      5.70 o 
  -7   2   5        0.06        0.34      1.66 o 
  -6   2   5      291.45      293.95     12.36 o 
  -5   2   5       14.79       12.18      1.85 o 
  -4   2   5       68.38       69.31      4.35 o 
  -3   2   5      204.06      210.45      7.96 o 
  -2   2   5      461.15      437.20     17.25 o 
  -1   2   5     1719.71     1805.33     34.21 o 
   0   2   5       46.45       51.18      1.91 o 
   1   2   5        8.09        5.28      0.79 o 
   2   2   5       85.96       40.54      5.65 o 
   3   2   5      190.82      207.98      9.15 o 
   4   2   5      405.04      462.17     30.64 o 
   5   2   5        1.44        0.82      0.84 o 
   6   2   5       13.73       17.51      4.90 o 
  -8   3   5      198.86      165.06     11.12 o 
  -7   3   5        8.40        4.87      4.91 o 
  -6   3   5       42.63       39.34      4.75 o 
  -5   3   5        3.36        1.31      0.93 o 
  -4   3   5       40.85       35.50      2.99 o 
  -3   3   5        0.11       -0.03      0.29 o 
  -2   3   5       62.07       64.06      2.46 o 
  -1   3   5      263.27      295.52      8.50 o 
   0   3   5      232.35      244.34      6.78 o 
   1   3   5       94.42      118.35      4.14 o 
   2   3   5        0.31        0.01      0.21 o 
   3   3   5        7.26        4.97      2.49 o 
   4   3   5      496.38      585.51     29.81 o 
   5   3   5       67.89       95.87      7.66 o 
   6   3   5      170.63      212.79     23.27 o 
  -7   4   5       48.24       41.97      5.51 o 
  -6   4   5       65.79       51.57     14.00 o 
  -5   4   5        0.07        0.16      1.12 o 
  -4   4   5       17.59       10.54      1.71 o 
  -3   4   5      254.77      251.69      9.80 o 
  -2   4   5      186.35      186.37      6.02 o 
  -1   4   5        1.51        0.80      0.47 o 
   0   4   5       53.98       57.77      2.67 o 
   1   4   5        3.10        0.98      0.60 o 
   2   4   5      221.62      234.51      9.14 o 
   3   4   5      536.11      588.37     25.95 o 
   4   4   5        0.20        0.29      0.93 o 
   5   4   5       59.23       70.91      8.22 o 
   6   4   5       33.95       49.28      6.59 o 
  -7   5   5        1.22        1.40      2.38 o 
  -6   5   5        6.11        3.72      1.89 o 
  -5   5   5      641.54      680.03     31.63 o 
  -4   5   5      166.92      174.76      6.85 o 
  -3   5   5       32.57       29.25      2.40 o 
  -2   5   5        1.92        1.14      0.53 o 
  -1   5   5        1.27        0.16      0.37 o 
   0   5   5      243.34      239.22      8.14 o 
   1   5   5      404.33      416.21     13.64 o 
   2   5   5      253.27      238.28     14.94 o 
   3   5   5      441.02      479.30     20.15 o 
   4   5   5        2.21        3.63      2.29 o 
   5   5   5        1.78       -0.36      2.89 o 
  -6   6   5       43.36       45.92      6.88 o 
  -5   6   5      135.05      133.15     11.36 o 
  -4   6   5      174.90      173.29      8.18 o 
  -3   6   5      196.13      202.22     10.91 o 
  -2   6   5       47.43       45.86      3.37 o 
  -1   6   5       34.36       42.13      3.77 o 
   0   6   5        5.90        5.56      1.43 o 
   1   6   5      135.17      123.26      5.90 o 
   2   6   5       65.16       58.17      4.29 o 
   3   6   5        0.50        0.71      1.20 o 
   4   6   5        6.77        2.04      2.04 o 
  -5   7   5        3.42       -0.68      2.78 o 
  -4   7   5       37.96       35.31      3.80 o 
  -3   7   5       61.12       65.05      4.82 o 
  -2   7   5       81.32       78.40      5.26 o 
  -1   7   5       82.96       92.37      5.81 o 
   0   7   5        0.55       -0.14      1.13 o 
   1   7   5        2.05        3.43      1.45 o 
   2   7   5       49.94       54.25      4.86 o 
   3   7   5        0.14        1.24      1.42 o 
  -3   8   5        0.00        4.84      2.77 o 
  -2   8   5      130.60      120.78      7.13 o 
  -1   8   5       53.62       62.33      6.26 o 
   0   8   5        3.85        3.02      1.87 o 
   1   8   5       18.03       12.03      2.49 o 
   2   8   5       33.81       41.87      5.56 o 
  -8   0   6        5.67        4.76      3.99 o 
  -7   0   6       19.42        0.44      4.40 o 
  -6   0   6      147.50      128.24     16.34 o 
  -5   0   6        8.30       12.72      2.66 o 
  -4   0   6       28.12       39.18      7.77 o 
  -3   0   6      528.93      344.84     19.41 o 
  -2   0   6     1771.59     1697.16     65.46 o 
  -1   0   6       36.15       32.67      2.01 o 
   0   0   6       66.84       69.75      3.38 o 
   1   0   6      454.92      491.97     13.12 o 
   2   0   6       62.87       12.06      2.22 o 
   3   0   6       35.62       28.42      3.10 o 
   4   0   6        3.45        9.99      3.51 o 
   6   0   6      199.45      201.69     16.53 o 
  -8   1   6       13.09        4.49      2.40 o 
  -7   1   6       11.77       10.24      2.89 o 
  -6   1   6      369.87      355.43     22.94 o 
  -5   1   6       85.61       79.50      6.18 o 
  -4   1   6        9.97        9.85      1.86 o 
  -3   1   6       16.00        2.33      5.66 o 
  -2   1   6       87.85       92.34      3.24 o 
  -1   1   6       91.83      104.35      3.23 o 
   0   1   6       50.61       42.67      1.59 o 
   1   1   6      378.87      343.96     10.80 o 
   2   1   6      128.36       47.82      3.51 o 
   3   1   6       63.73       68.10      3.97 o 
   4   1   6      239.79       69.16      8.87 o 
   5   1   6       16.86       19.12      8.45 o 
   6   1   6       84.36       89.29     10.04 o 
  -8   2   6      545.28      456.26     23.82 o 
  -7   2   6        8.21        3.92      2.02 o 
  -6   2   6      108.45      102.87      7.35 o 
  -5   2   6      387.14      430.85     16.94 o 
  -4   2   6        8.68       12.03      3.05 o 
  -3   2   6       17.38       11.52      7.66 o 
  -2   2   6       16.95       17.69      1.25 o 
  -1   2   6       78.57       75.18      2.41 o 
   0   2   6       88.37       96.39      2.92 o 
   1   2   6       19.24       20.30      1.18 o 
   2   2   6      323.18      329.97     13.94 o 
   3   2   6      411.51      255.76     42.57 o 
   4   2   6      411.78      429.69     73.80 o 
   5   2   6        4.44        0.92      0.79 o 
   6   2   6        0.16        0.60      0.65 o 
  -7   3   6      154.71      158.37     10.45 o 
  -6   3   6       13.68       17.73      3.53 o 
  -5   3   6        1.02       -0.19      0.88 o 
  -4   3   6        1.02       -0.28      0.41 o 
  -3   3   6      101.78       25.10      4.25 o 
  -2   3   6       25.52       26.60      1.92 o 
  -1   3   6       12.30       15.29      1.18 o 
   0   3   6        1.16        0.62      0.46 o 
   1   3   6        1.68        0.10      0.30 o 
   2   3   6      203.05       93.03      7.51 o 
   4   3   6       26.09       28.57      5.80 o 
   5   3   6      186.96      214.60     25.48 o 
   6   3   6      204.05      244.16     15.54 o 
  -7   4   6      157.64      158.58     10.93 o 
  -6   4   6        0.13        0.63      2.05 o 
  -5   4   6        8.25       11.26      2.53 o 
  -4   4   6        0.00        0.26      0.53 o 
  -3   4   6       30.64       29.31      2.12 o 
  -2   4   6       78.39       74.12      3.33 o 
  -1   4   6        0.29        0.05      0.33 o 
   0   4   6        3.18        0.80      0.35 o 
   1   4   6      323.13      311.47     10.46 o 
   2   4   6      133.21      135.17      7.00 o 
   3   4   6      505.44      584.60     31.75 o 
   4   4   6        2.08        1.34      2.14 o 
   5   4   6       46.82       66.57      8.70 o 
  -6   5   6      346.22      350.32     18.50 o 
  -5   5   6      277.53      264.88     14.48 o 
  -4   5   6      197.38      208.78      9.39 o 
  -3   5   6       17.53       17.96      2.17 o 
  -2   5   6       37.61       40.64      3.14 o 
  -1   5   6      281.32      289.14      8.84 o 
   0   5   6        0.14        0.16      0.48 o 
   1   5   6     1026.41      992.54     35.01 o 
   2   5   6       19.58       18.97      2.39 o 
   3   5   6        0.77       -0.87      0.99 o 
   4   5   6        6.89        3.26      2.20 o 
   5   5   6        1.92        0.19      2.11 o 
  -6   6   6       21.09       18.15      4.93 o 
  -5   6   6      156.56      157.72     10.01 o 
  -4   6   6       60.76       60.95      4.37 o 
  -3   6   6      241.79      264.17     12.59 o 
  -2   6   6       49.01       56.17      3.90 o 
  -1   6   6      336.62      326.33     14.85 o 
   0   6   6       10.64       12.98      1.92 o 
   1   6   6       80.58       85.47      4.81 o 
   2   6   6      150.40      155.09      7.09 o 
   3   6   6       80.10       94.78      6.16 o 
   4   6   6        6.47        4.08      2.63 o 
  -4   7   6        1.23        1.33      1.21 o 
  -3   7   6        6.66        7.78      2.19 o 
  -2   7   6       61.11       66.60      5.12 o 
  -1   7   6       38.73       33.11      4.28 o 
   0   7   6       57.46       69.49      5.77 o 
   1   7   6      120.88      121.81      6.08 o 
   2   7   6       49.24       55.64      5.23 o 
   3   7   6       70.83       73.14      7.44 o 
  -2   8   6       27.90       19.47      5.21 o 
  -1   8   6        3.64        4.14      2.06 o 
   0   8   6       30.53       28.49      3.84 o 
   1   8   6       48.88       47.05      6.11 o 
  -8   1   7      141.71      134.86     13.38 o 
  -7   1   7        1.97        0.83      2.80 o 
  -6   1   7        2.02       -2.40      2.31 o 
  -5   1   7      157.92      164.91     12.79 o 
  -3   1   7        7.87        2.87      2.84 o 
  -2   1   7        8.56        9.14      2.78 o 
  -1   1   7      174.19      176.53      5.67 o 
   0   1   7       99.42      111.44      3.33 o 
   1   1   7      239.30      216.43      5.75 o 
   2   1   7      356.74      359.06      9.47 o 
   3   1   7        0.04       -0.25      0.38 o 
   4   1   7        0.03       -0.14      0.63 o 
   5   1   7       41.33       43.43      9.10 o 
  -7   2   7       26.92       28.76      9.29 o 
  -6   2   7       24.81       18.16      5.20 o 
  -5   2   7        0.28       -0.88      1.15 o 
  -4   2   7      370.51      429.03     15.99 o 
  -3   2   7      866.77      798.28     44.37 o 
  -2   2   7       39.37       40.92      3.97 o 
  -1   2   7       67.44       68.72      2.44 o 
   0   2   7       11.68       10.88      0.95 o 
   1   2   7      263.98      269.97      7.33 o 
   2   2   7      277.52      312.72      9.29 o 
   3   2   7       64.57       34.14      5.42 o 
   4   2   7        9.56        3.26      8.47 o 
   5   2   7       62.44       82.25     26.29 o 
  -7   3   7        3.79        2.45      2.62 o 
  -6   3   7        4.58        5.18      2.13 o 
  -5   3   7       65.94       74.73      8.81 o 
  -4   3   7        9.24        8.52      2.00 o 
  -3   3   7       27.12       21.25      2.37 o 
  -2   3   7       40.06       43.93      3.11 o 
  -1   3   7        1.27        0.08      0.27 o 
   0   3   7       24.31       23.13      1.46 o 
   1   3   7        0.54        0.32      0.38 o 
   2   3   7      111.57       79.65     11.67 o 
   4   3   7       58.90       16.22      3.86 o 
   5   3   7       67.41       84.13     17.55 o 
  -7   4   7      133.05      129.55      9.99 o 
  -6   4   7        0.27        0.50      1.72 o 
  -5   4   7       14.56        7.21      2.02 o 
  -4   4   7       13.43       13.84      2.14 o 
  -3   4   7        4.05        1.50      0.89 o 
  -2   4   7      315.30      322.44     12.34 o 
  -1   4   7       20.40       21.59      2.01 o 
   0   4   7        0.52        0.84      0.49 o 
   1   4   7       53.41       59.08      3.90 o 
   2   4   7       22.15       25.51      4.20 o 
   3   4   7        0.59        0.51      0.67 o 
   4   4   7        1.71       -1.12      1.74 o 
   5   4   7       11.72       18.07      4.40 o 
  -6   5   7        0.01        0.86      3.06 o 
  -5   5   7      187.77      212.37     12.96 o 
  -4   5   7        0.05        1.20      1.14 o 
  -3   5   7       13.60        5.29      3.13 o 
  -2   5   7       55.16       54.74      4.63 o 
  -1   5   7       44.72       54.18      3.75 o 
   0   5   7      550.14      513.96     19.05 o 
   1   5   7      428.34      418.85     15.92 o 
   2   5   7        6.20        6.65      2.34 o 
   3   5   7        7.33       13.00      5.75 o 
   4   5   7        4.06        8.25      3.09 o 
  -5   6   7       39.54       37.48      5.36 o 
  -4   6   7       58.43       56.96      8.56 o 
  -3   6   7       47.74       49.03      4.81 o 
  -2   6   7        7.91        3.30      2.90 o 
  -1   6   7      305.55      280.82     13.26 o 
   0   6   7        2.03        0.08      1.20 o 
   1   6   7       56.48       52.08      4.08 o 
   2   6   7        8.00       11.08      3.33 o 
   3   6   7        0.97        2.90      1.44 o 
  -4   7   7        0.95        2.83      1.59 o 
  -3   7   7        5.48        4.28      1.94 o 
  -2   7   7        0.00        2.23      2.12 o 
  -1   7   7        0.80        2.41      1.75 o 
   0   7   7       65.84       62.90      5.07 o 
   1   7   7        0.92       -0.95      1.42 o 
   2   7   7        0.00       -0.32      1.68 o 
  -7   0   8       53.96       47.68     11.83 o 
  -6   0   8        3.51        8.20      4.73 o 
  -5   0   8      108.07      110.77     13.98 o 
  -4   0   8      266.26      291.97     16.37 o 
  -3   0   8        2.63        0.55      0.77 o 
  -2   0   8      205.39      227.90     10.00 o 
  -1   0   8       86.36       90.53      5.28 o 
   0   0   8        0.80        0.12      0.50 o 
   1   0   8       18.30       20.67      1.87 o 
   2   0   8      314.51      387.29     23.69 o 
   4   0   8       62.69       84.88     11.10 o 
   5   0   8        9.35        0.19      1.05 o 
  -7   1   8      100.65      123.57     13.70 o 
  -6   1   8        3.93        3.41      3.11 o 
  -5   1   8       83.52       69.34      8.59 o 
  -4   1   8        2.14        0.79      0.66 o 
  -3   1   8       96.91      104.59      5.10 o 
  -2   1   8       18.21       15.85      2.00 o 
  -1   1   8      490.62      524.54     16.35 o 
   0   1   8      717.45      699.14     16.63 o 
   1   1   8       29.54       26.09      1.69 o 
   2   1   8       36.22       37.69      3.11 o 
   3   1   8       83.11      101.96     12.54 o 
   5   1   8       39.49       49.78     10.42 o 
  -7   2   8       82.56       92.27     10.99 o 
  -6   2   8        4.52        3.65      4.15 o 
  -5   2   8        0.39        0.38      1.67 o 
  -4   2   8       23.19       22.43      2.80 o 
  -3   2   8       55.24       54.14      3.72 o 
  -2   2   8       10.16       11.47      1.59 o 
  -1   2   8       50.60       46.52      2.14 o 
   0   2   8      420.25      410.74     10.14 o 
   1   2   8      534.70      550.19     15.57 o 
   2   2   8      613.24      649.78     22.59 o 
  -7   3   8       32.39       41.36      7.76 o 
  -6   3   8        6.00        2.28      2.39 o 
  -5   3   8      115.67      142.16     11.69 o 
  -4   3   8       11.52       10.76      2.11 o 
  -3   3   8        2.22        1.27      0.58 o 
  -2   3   8       25.85       29.23      2.47 o 
  -1   3   8        3.57        2.00      1.08 o 
   0   3   8       51.17       54.97      2.69 o 
   1   3   8        6.73        2.79      1.13 o 
   2   3   8        2.87        0.64      0.48 o 
  -6   4   8       44.31       38.92      7.13 o 
  -5   4   8        8.17        6.56      5.95 o 
  -4   4   8       17.83       16.50      2.59 o 
  -3   4   8       45.21       58.14      4.13 o 
  -2   4   8       17.82       14.48      1.89 o 
  -1   4   8       51.89       47.74      3.60 o 
   0   4   8       33.13       31.58      3.00 o 
   1   4   8      164.89      154.52      6.01 o 
   2   4   8        0.43        1.11      0.77 o 
   3   4   8       17.49        2.47      3.07 o 
   4   4   8       47.86       83.48     14.41 o 
  -5   5   8       13.75       18.40      4.82 o 
  -4   5   8       18.69       19.05      4.77 o 
  -3   5   8       68.72       61.50      7.04 o 
  -2   5   8        4.04        7.49      1.60 o 
  -1   5   8      901.86      901.77     32.26 o 
   0   5   8        5.18        2.23      1.22 o 
   1   5   8       27.45       28.61      3.06 o 
   2   5   8       29.07       38.26      5.14 o 
   3   5   8        5.45       14.28      2.82 o 
  -4   6   8      130.56      185.69     24.29 o 
  -3   6   8      474.71      486.89     26.89 o 
  -2   6   8       20.93       19.11      2.95 o 
  -1   6   8       49.42       47.57      3.91 o 
   0   6   8       76.95       76.93      5.27 o 
   1   6   8       30.61       28.74      4.33 o 
   2   6   8        6.14        2.83      2.31 o 
  -2   7   8       78.84       71.41      5.80 o 
  -1   7   8       96.04      100.85      6.85 o 
   0   7   8       31.89       36.71      3.66 o 
  -7   1   9       19.33       18.45      5.50 o 
  -6   1   9      153.85      166.60     13.98 o 
  -5   1   9        6.54        5.39      2.80 o 
  -4   1   9        2.53        2.10      0.91 o 
  -3   1   9       29.07       31.80      2.88 o 
  -2   1   9       35.78       38.80      3.64 o 
  -1   1   9      417.21      438.26     11.95 o 
   0   1   9      282.33      287.41     14.21 o 
   1   1   9       43.46       47.58      2.35 o 
   2   1   9        9.75        7.18      1.63 o 
   3   1   9       15.18        2.06      4.58 o 
   4   1   9       55.16       68.77     12.23 o 
  -6   2   9       30.89       26.78      5.55 o 
  -5   2   9      161.04      173.80     13.77 o 
  -4   2   9       33.62       33.92      2.86 o 
  -3   2   9       15.24       14.95      1.97 o 
  -2   2   9        0.88        0.88      0.53 o 
  -1   2   9       12.72       11.80      1.41 o 
   0   2   9        8.87       11.02      1.27 o 
   1   2   9      116.67      149.73      6.07 o 
   2   2   9        3.49        1.09      1.08 o 
   3   2   9       57.15       89.34     14.53 o 
   4   2   9       23.66       30.36      8.61 o 
  -6   3   9       71.21       78.75     10.11 o 
  -5   3   9       42.21       23.61      5.30 o 
  -4   3   9       47.93       47.35      4.78 o 
  -3   3   9       19.00       13.80      2.32 o 
  -2   3   9       12.71       13.01      2.14 o 
  -1   3   9       18.58       19.14      2.05 o 
   0   3   9       58.70       62.56      4.21 o 
   1   3   9       18.34       21.96      2.08 o 
   2   3   9        7.37        8.89      1.73 o 
   3   3   9        8.31        0.52      2.32 o 
  -5   4   9       47.33       59.28      4.34 o 
  -4   4   9      142.78      170.76     13.42 o 
  -3   4   9        9.95        8.51      1.47 o 
  -2   4   9       64.84       67.30      4.18 o 
  -1   4   9        7.16        6.33      1.33 o 
   0   4   9        8.35        4.82      2.40 o 
   1   4   9        1.69        0.61      0.80 o 
   2   4   9       26.29       19.97      8.05 o 
  -4   5   9        3.43        3.83      1.73 o 
  -3   5   9        1.52        0.06      1.47 o 
  -2   5   9      249.33      259.37     11.92 o 
  -1   5   9      143.97      145.32      6.99 o 
   0   5   9        2.56        4.11      1.67 o 
   1   5   9       50.46       67.30      9.88 o 
   2   5   9        7.39       12.35      5.94 o 
  -3   6   9      214.82      220.30     14.20 o 
  -2   6   9       15.50       10.63      5.37 o 
  -1   6   9       84.43       86.09      7.08 o 
   0   6   9        0.15       -0.20      1.25 o 
  -6   0  10       50.92       64.57     13.38 o 
  -5   0  10       76.69      116.27     18.27 o 
  -4   0  10      390.59      459.49     25.21 o 
  -3   0  10      107.35      124.74      8.77 o 
  -2   0  10      353.26      362.92     20.58 o 
  -1   0  10       26.54       30.26      3.21 o 
   0   0  10      178.48      220.33     10.00 o 
   1   0  10        4.48        4.28      1.49 o 
   2   0  10       58.95       81.49      6.59 o 
  -6   1  10       35.57       39.25      7.55 o 
  -5   1  10       59.62       36.53     16.75 o 
  -4   1  10        1.93        2.29      1.02 o 
  -3   1  10      472.15      535.31     20.46 o 
  -2   1  10      631.90      750.79     27.91 o 
  -1   1  10       66.26       76.96      4.24 o 
   0   1  10       52.76       57.40      2.79 o 
   1   1  10       14.54       19.13      1.90 o 
   2   1  10        4.48        1.12      0.68 o 
   3   1  10       43.05       55.07     11.09 o 
  -6   2  10        1.50        0.44      2.48 o 
  -5   2  10      126.63      129.16     12.63 o 
  -4   2  10       16.06       19.81      3.77 o 
  -3   2  10        4.11        2.62      1.35 o 
  -2   2  10       98.61      113.50      5.22 o 
  -1   2  10      264.88      290.03     13.11 o 
   0   2  10      239.52      266.18     10.88 o 
   1   2  10      196.31      200.67      7.70 o 
   2   2  10       77.36       73.21      5.73 o 
   3   2  10       16.94       34.96      9.27 o 
  -5   3  10        0.11       -0.54      1.08 o 
  -4   3  10       16.09        9.06      3.85 o 
  -3   3  10       16.94       17.06      3.18 o 
  -2   3  10        0.44       -1.35      0.95 o 
  -1   3  10       54.69       53.15      5.43 o 
   0   3  10       38.32       33.43      3.23 o 
   1   3  10        0.93        0.95      0.67 o 
   2   3  10        0.48        0.63      0.69 o 
  -4   4  10       45.84       50.90      5.32 o 
  -3   4  10        0.71       -0.73      0.98 o 
  -2   4  10        2.27        0.90      1.16 o 
  -1   4  10        4.37        4.58      1.36 o 
   0   4  10        5.11        6.99      2.39 o 
   1   4  10       20.15       34.16      4.95 o 
  -3   5  10      340.99      369.43     21.79 o 
  -2   5  10       12.19       15.44      2.56 o 
  -1   5  10        5.83        4.89      1.45 o 
   0   5  10       20.02       22.60      5.08 o 
  -5   1  11        5.90        9.51      4.12 o 
  -4   1  11       36.80       35.18      4.13 o 
  -3   1  11      185.79      199.48     21.50 o 
  -2   1  11       64.75       68.46      4.34 o 
  -1   1  11       73.79       84.38      6.35 o 
   0   1  11        8.56        7.75      1.64 o 
   1   1  11        0.01        0.37      1.02 o 
  -4   2  11       45.66       50.83      7.89 o 
  -3   2  11       28.95       30.42      2.84 o 
  -2   2  11        0.37        0.78      1.13 o 
  -1   2  11       12.45       17.31      2.16 o 
   0   2  11        0.12        0.15      0.86 o 
   1   2  11      121.78      142.36      8.21 o 
  -4   3  11       37.76       34.64      4.42 o 
  -3   3  11        3.26        1.31      1.20 o 
  -2   3  11       85.19       78.69      4.44 o 
  -1   3  11       17.64       21.12      2.64 o 
   0   3  11       27.83       21.72      3.15 o 
  -2   4  11       50.69       57.01      5.76 o 
  -3   0  12       67.45       62.70     10.40 o 
  -2   0  12        9.97        6.60      6.65 o 
  -1   0  12       15.52       21.53      5.75 o 
  -2   1  12       36.42       39.75      4.22 o 
  -1   1  12       10.33        8.53      1.82 o 
                                                 
